# Supplementary material for: Altered Intrinsic Brain Activity and Functional Connectivity Before and After Knee Arthroplasty in the Elderly: A Resting-State fMRI Study
Source: Front Neurol. 2020 Sep 29;11:556028. doi: 10.3389/fneur.2020.556028 (PMC7550714; doi:10.3389/fneur.2020.556028)
Supplement: Supplementary file 1 [file Data_Sheet_1.ZIP]

Archive with 3 entries (3 files):
- supplemental data3.docx
- upplemental data1.docx
- supplemental data2.docx
